# Supplementary material for: CEP55 Promotes Cell Motility via JAK2–STAT3–MMPs Cascade in Hepatocellular Carcinoma
Source: Cells. 2018 Aug 8;7(8):99. doi: 10.3390/cells7080099 (PMC6115913; doi:10.3390/cells7080099)
Supplement: Supplementary file 1 [file cells-07-00099-s001.zip]

Archive with 1 entries (1 files):
- cells-320182-SI.pdf
